# Supplementary material for: A qPCR Assay for the Quantification of Selected Genotypic Variants of Spodoptera frugiperda Multiple Nucleopolyhedrovirus (Baculoviridae)
Source: Viruses. 2024 May 30;16(6):881. doi: 10.3390/v16060881 (PMC11209410; doi:10.3390/v16060881)
Supplement: Supplementary file 1 [file viruses-16-00881-s001.zip]

Archive with 1 entries (1 files):
- viruses-2993968-supplementary.pdf
